# Supplementary material for: Reliable repurposing of the antibody interactome inside the cell
Source: Nat Commun. 2026 Jan 31;17:2222. doi: 10.1038/s41467-026-69057-0 (PMC12963631; doi:10.1038/s41467-026-69057-0)
Supplement: Supplementary file 4 — Supplementary Data 2 [file 41467_2026_69057_MOESM4_ESM.xlsx]

## Sheet: Sheet1
3B5H10 scFv protein sequences
Construct ID	Tags	Linker	Net charge	MPNNsol model	Fixed positions	Sequence
1	HA	(G4S)4	-2			MAQLVLTQSSSASFSLGASAKLTCTLNSQHSTYTIEWYQQQPLKPPKYVMELKKDGSHSTGDGIPDRFSGSSSGADRYLLISNIQPEDEAIYICGVGDTIKEQFVYVFGGGTKVTVLGGGSGGGGSGGGGSGGGGSGGQIQLVQSGPELKKPGETVKISCKASGYTFTTYGMSWVKQAPGKGFEWMGWINTYSGVPTYVDDFKGRFAFSLETSASTAYLQINNLKNEDTAVYFCARGGNNFLWFAYWGQGTLVTVSYPYDVPDYA
2	HA, 3xFLAG	(G4D)4	-13			MDYKDHDGDYKDHDIDYKDDDDKQLVLTQSSSASFSLGASAKLTCTLNSQHSTYTIEWYQQQPLKPPKYVMELKKDGSHSTGDGIPDRFSGSSSGADRYLLISNIQPEDEAIYICGVGDTIKEQFVYVFGGGTKVTVLGGGDGGGGDGGGGDGGGGDGGQIQLVQSGPELKKPGETVKISCKASGYTFTTYGMSWVKQAPGKGFEWMGWINTYSGVPTYVDDFKGRFAFSLETSASTAYLQINNLKNEDTAVYFCARGGNNFLWFAYWGQGTLVTVSYPYDVPDYA
3	HA	(G4D)4	-16			MAQLVLTQSSSASFSLGASADLTCTLNSQHSTYTIEWYQQQPLDPPKYVMELKKDGSHSTGDGIPDRFSGSSSGADRYLLISNIQPEDEAIYICGVGDTIKEQFVYVFGGGTKVTVLGGGDGGGGDGGGGDGGGGDGGQIQLVQSGPELKDPGETVDISCEASGYTFTTYGMSWVKQAPGKGFEWMGWINTYSGVPTYVDDFKGRFAFSLETSASTAYLQINNLKNEDTAVYFCARGGNNFLWFAYWGQGTLVTVSYPYDVPDYA
4	HA, 3xFLAG	(G4D)4	-16	002	Extended	MADYKDHDGDYKDHDIDYKDDDDKELVLTQASSASFALGSTARLTCTLNSQHSTYTIEWYRQKPNEPPQYVMELKKDGSHSTGDGIPSRFSGSSSGSNHYLIIENVQPEDEATYICGVGDTIKEQFVYVFGQGTKLTVLGGGDGGGGDGGGGDGGGGDGGPVKLTQSGPIKAKPGETVTISCKASGYTFTTYGMSWVKQAPGKGFEWMGWINTYSGVPTYVEEFKGRFELSLDVSASTAYLTIKNLKEEDTATYFCARGGNNFLWFAYWGQGTLVTVEYPYDVPDYA
5	HA, 3xFLAG	(G4D)4	-16	020	Extended	MADYKDHDGDYKDHDIDYKDDDDKEVVLTQEPSKSVELGSTATLTCTLNSQHSTYTIEWYMQRPGEAPKYVMELKKDGSHSTGDGIPSRFSGSSSGNNKYLIIENVQPEDEAVYICGVGDTIKEQFVYVFGPGTKLTVLGGGDGGGGDGGGGDGGGGDGGPVTLTQSGDVTAKPGETVTLSCTGSGYTFTTYGMSWVKQAPGKGFEWMGWINTYSGVPTYKPEFQGRVTMSLDKSNSTAYLTINNLKEEDTAVYFCARGGNNFLWFAYWGQGTKVTVKYPYDVPDYA
6	HA, 3xFLAG	AI	-17	020	CDR only	MADYKDHDGDYKDHDIDYKDDDDKEVTLTQASSASFELGSTATLSCTLNSQHSTYTIEWYMQRPGEAPKFVMTLKKDGSHSTGDGVPSRFSGSSSGNTKYLIIEDVQAEDEAVYYCGVGDTIKEQFVYVFGGGTKLTVLGAPPEPGEPRPGSPSPGGAAPPVTLTQSGDVTAKPGETVTLSCTGSGYTFTTYPVYWVRQRPGEGFTFLGYINTYSGVSHLMPEAQGRLTMSLDKANSTAYLTINNLQPEDTATYYCALGGNNFLWFAYWGQGTRVTVEYPYDVPDYA
7	HA, 3xFLAG	(G4D)4	-16	020	CDR only	MADYKDHDGDYKDHDIDYKDDDDKEVTLTQPASKSVELGSTATLSCTLNSQHSTYTIEWYKQRPGEAPEFVMTLKKDGSHSTGDGVPSRFSGSSSGNTKYLIIENVQPEDEAVYYCGVGDTIKEQFVYVFGPGTKLTVLGGGDGGGGDGGGGDGGGGDGGPVKLEQSGDVTAKPGETVTLSCKGSGYTFTTYPVYWVKQRPGEGLEFLGYINTYSGVSYLKDEAKGRLEFSLDKANSTAYLTIKNLKEEDTAVYYCALGGNNFLWFAYWGQGTKVTVKYPYDVPDYA
8	HA	AI	-3	020	CDR only	MAEVTLTQAPSKSVKLGETATLSCTLNSQHSTYTIEWYKQRPGQAPQFVMTLKKDGSHSTGDGVPSRFSGSSSGNTKYLIIENVQAEDEAVYYCGVGDTIKEQFVYVFGQGTKLTVLGAPPDPGAPAPGSPAPGGPAPPVQLTQSGDVTAKPGETVTLSCKGSGYTFTTYPVYWVKQAPGKGFEFMGYINTYSGVSYLKDEFKGRVTFSLDKANSTAYLTINNLKPEDTAVYYCALGGNNFLWFAYWGQGTKVTVEYPYDVPDYA
9	HA	AI	-3	020	Extended	MVQLTQAPSKSVELGSTATLTCTLNSQHSTYTIEWYQQKPGQAPKYVMELKKDGSHSTGDGVPSRFSGSASGNNHYLIIENVQAEDEAVYICGVGDTIKEQFVYVFGQGTKLTVLGAPPEPGAPEPGSPSPGGSAPPVTLTQSGDVTAKPGETVTLSCKGSGYTFTTYGMSWVKQAPGKGFEWMGWINTYSGVPTYVDKFKGRVTMSLDKANSTAYLTINNLQPEDTATYFCARGGNNFLWFAYWGQGTKVTVKYPYDVPDYA
