# Supplementary material for: Reliable repurposing of the antibody interactome inside the cell
Source: Nat Commun. 2026 Jan 31;17:2222. doi: 10.1038/s41467-026-69057-0 (PMC12963631; doi:10.1038/s41467-026-69057-0)
Supplement: Supplementary file 6 — Supplementary Data 4 [file 41467_2026_69057_MOESM6_ESM.xlsx]

## Sheet: Sheet1
Name of parent anti-p53 antibody	scFv sequence	Reference
11D3	MADYKDHDGDYKDHDIDYKDDDDKMIELTQSPSSITTALGDKVSISCKSSQSLFNSRTRKNYLAWYQQKPGQSPKVLIYWASTRESGVPSRFVGSGSGTDFTLTITAVQAGDEAVYYCKQSYNLPTFGGGTTLKIAGGDGGGGDGGGGDGGGGDGGKKQLTESGDLTVKEGSSATLSCKASGFNIKDYYMHWVKQRPEEGLEWIGYIDPESGETGYAPEWVGKATITADTSTNTAYLNLNNLTPEDTCTYFCNAVIYYEYDGYALDYWGQGTKLTVEAYPYDVPDYA	Caron de Fromentel et al 1999. Restoration of transcriptional activity of p53 mutants in human tumour cells by intracellular expression of anti-p53 single chain Fv fragments. Oncogene 18: p551
421	MADYKDHDGDYKDHDIDYKDDDDKAVVMTQSPSELAVTLGEPASINCKSSQSLLDSDGKTYLNWLLQRPGQSPKRLIYLVSKLDSGVPSRFKGSGSGTDFTLNISSVQAGDLGVYYCWQGTHSPLTFGAGTKLVERGGDGGGGDGGGGDGGGGDGGKKQLTQSGDVTAAEGSSVTLSCKASGFNIKDYYMHWVKQRPEQGLEWIGWIDPENGDTEYAPAWQGKATLTADTSTNTAYLTLNNLTADDTAVYYCNFYGDALDYWGQGTRVTVTAYPYDVPDYA	Caron de Fromentel et al 1999. Restoration of transcriptional activity of p53 mutants in human tumour cells by intracellular expression of anti-p53 single chain Fv fragments. Oncogene 18: p551
Name of parent anti-UCHL1 antibody	scFv sequence	Reference
1_1	MADYKDHDGDYKDHDIDYKDDDDKMVELTQSPSVLEVNLGEAATINCRSSQNIVHSNGNTYLEWYLQKPGQSPKLLIYKVSNRFSGVPSRFSGSGSGTNFTLNISEVQPEDLGVYYCFQGSHVPFTFGSGTQLVLRGGDGGGGDGGGGDGGGGDGGAVTLTQPAEVVAKPGESVTLSCTGSGYTFTSYWMHWVKQRPGQGLEWIGNIYPGSGSVEYNPKYKDRATLSVDTSTQTAYLTLSNLTPEDTATYFCTREDYWGQGTLLTVEEYPYDVPDYA	Catania,M.; Hayes,R.L.	Antibodies to ubiquitin C-terminal hydrolase L1 (UCH-L1) and glial fibrillary acidic protein (GFAP) and related methods
1_4	MADYKDHDGDYKDHDIDYKDDDDKMIEMTQPNSSVTVALGSSVSLSCRSSKSLLHSNGNTYLYWFLKRPGQSPQLLIYRMSNLASGVSSRISGSGSDTEFTLTISSVTADDVGVYYCMQHLEYPLTFGAGTTLTLAGGDGGGGDGGGGDGGGGDGGAPVLTQSGDVTVKPGSSVTLSCKVSGDTFTEHFMNWVKQSHGESLEWIGIINPYTDGVQYNPKYKDRATLSVDKATSTAYLTLSNLTPEDTAVYYCARWGGDGEGYWGQGTRLTVEEYPYDVPDYA	Catania,M.; Hayes,R.L.	Antibodies to ubiquitin C-terminal hydrolase L1 (UCH-L1) and glial fibrillary acidic protein (GFAP) and related methods
1_5	MADYKDHDGDYKDHDIDYKDDDDKMIEMTQADPEVRVALGEAVSLHCRSSKSLLHSDGNTYLYWFLQRPGQSPQLLIYRMSNLASGVSSRFSGSGSGTDFTLTIARVEPEDEGVYYCMQHLEYPLTFGAGTRLVFEGGDGGGGDGGGGDGGGGDGGKVTLTESGGGTVAPGGSVTLSCKASGFTFTEYYMSWVRQFPGKALEWLAFIRNRAHGYTTEYNPRIAGRATISRDEEKSVLYLDLSDLEESDTATYYCASSYGAPFAYWGQGTLLVVEAYPYDVPDYA	Catania,M.; Hayes,R.L.	Antibodies to ubiquitin C-terminal hydrolase L1 (UCH-L1) and glial fibrillary acidic protein (GFAP) and related methods
Name of parent anti-GFP antibody
N86_38	MADYKDHDGDYDDHDIDYKDDDDKTITLTQSPSSVSPALGETVTMTCTASSSVGSSYLHWFQQKPGSSPKLWIYSTSNLASGVPSRFSGSGSGTSFSLTISSFQAEDEATYYCHQYHRTPYTFGGGTQLSLAGGDGGGDGGGDGGGDGGGDGEVTLTQSGDVTAKPGSSVTLSCKASGYSFTGYTMNWVKQSHGQNLEWIGLINPYNGGTNYNPKYEGRATLSVDQSTSTAYLTLNNLTKEDTAVYYCTRGNSDFSAWFAYWGQGTKVTVVESMDYPYDVPDYA	https://neuromab.ucdavis.edu/datasheet/N86_38.pdf
