# Supplementary material for: Reliable repurposing of the antibody interactome inside the cell
Source: Nat Commun. 2026 Jan 31;17:2222. doi: 10.1038/s41467-026-69057-0 (PMC12963631; doi:10.1038/s41467-026-69057-0)
Supplement: Supplementary file 8 — Supplementary Data 6 [file 41467_2026_69057_MOESM8_ESM.xlsx]

## Sheet: Sheet1
Name of parent anti-𝛂-synuclein antibody or scFv	scFv sequence	Reference
Cinpanemab	MADYKDHDGDYKDHDIDYKDDDDKSYELTQPPSVSVSPGQTARITCSGEALPMQFAHWYQQRPGKAPVIVVYKDSERPSGVPERFSGSSSGTTATLTITGVQAEDEADYYCQSPDSTNTYEVFGGGTKLTVLGGDGGGGDGGGGDGGGGDGGEVQLVESGGGLVEPGGSLRLSCAVSGFDFEKAWMSWVRQAPGQGLQWVARIKSTADGGTTSYAAPVEGRFIISRDDSRNMLYLQMNSLKTEDTAVYYCTSAHWGQGTLVTVSSAYPYDVPDYA	Weihofen et al 2019. Development of an aggregate-selective, human-derived α-synuclein antibody BIIB054 that ameliorates disease phenotypes in Parkinson's disease models. Neurobiology of Disease 124: p276
Prazinezumab	MADYKDHDGDYKDHDIDYKDDDDKDIQMTQSPSSLSASVGDRVTITCKSIQTLLYSSNQKNYLAWFQQKPGKAPKLLIYWASIRKSGVPSRFSGSGSGTDFTLTISSLQPEDLATYYCQQYYSYPLTFGGGTKLEIKGGDGGGGDGGGGDGGGGDGGEVQLVESGGGLVQPGGSLRLSCAASGFTFSNYGMSWVRQAPGKGLEWVASISSGGGSTYYPDNVKGRFTISRDDAKNSLYLQMNSLRAEDTAVYYCARGGAGIDYWGQGTLVTVSSAYPYDVPDYA	Masliah et al 2005.Effects of α-Synuclein Immunization in a Mouse Model of Parkinson’s Disease. Neuron 46: p857
10H	MADYKDHDGDYKDHDIDYKDDDDKEVQLLESGGGLVQPGGSLRLSCAASGFTFSSYAMSWVRQAPGKGLEWVSNISSAGKGLEWVSSIDDSGASTYYADSVKGRFTISRDNSKNTLYLQMNSLRAEDTAVYYCAKDSASFDYWGQGTLVTVSSGGDGGGGDGGGGDGGGGDGGTDIQMTQSPSSLSASVGDRVTITCRASQSISSYLNWYQQKPGKAPKLLIYTASSLQSGVPSRFSGSGSGTDFTLTISSLQPEDFATYYCQQSAASPSTFGQGTKVEIKRYPYDVPDYA	Emadi et al 2009. Detecting Morphologically Distinct Oligomeric Forms of α-Synuclein. JBC 284: 11048
SynO2	MADYKDHDGDYKDHDIDYKDDDDKQIVLTQSPAILSASPGEKVTMTCSASSTVNYMHWYQQKSGTSPKIWIYDTSKLASGVPARFSGSGSWTSYSLTISSMEAEDAATYYCQQWNSNPPTFGAGTKLELKGGDGGGGDGGGGDGGGGDGGEVQLVESGGGLVQPKGSLKLSCAASGFTFNTYAMHWVRQAPGKGLEWVARIRSKSSNYATYYADSVKDRFTISRDDSQSMLYLQMNNLKTEDTAMYYCVRPLKWYFDVWGTGTTVTVSSYPYDVPDYA	Majbour et al 2016. Oligomeric and phosphorylated alpha-synuclein as potential CSF biomarkers for Parkinson’s disease. Molecular Neurodegeneration 11: p7
D5E	MADYKDHDGDYKDHDIDYKDDDDKAEVQLLESGGGLVQPGGSLRLSCAASGFTFSSYAMSWVRQAPGKGLEWVSSIGQKGGGTEYADSVKGRFTISRDNSKNTLYLQMNSLRAEDTAVYYCAKHFENFDYWGQGTLVTVSSGGDGGGGDGGGGDGGGGDGGTDIQMTQSPSSLSASVGDRVTITCRASQSISSYLNWYQQKPGKAPKLLIYAASHLQSGVPSRFSGSGSGTDFTLTISSLQPEDFATYYCQQTRRPPSTFGQGTKVEIKRYPYDVPDYA	Emadi et al 2007. Isolation of a Human Single Chain Antibody Fragment Against Oligomeric α-Synuclein that Inhibits Aggregation and Prevents α-Synuclein-induced Toxicity. Journal of Molecular Biology 368: 1132
