# Supplementary material for: Reliable repurposing of the antibody interactome inside the cell
Source: Nat Commun. 2026 Jan 31;17:2222. doi: 10.1038/s41467-026-69057-0 (PMC12963631; doi:10.1038/s41467-026-69057-0)
Supplement: Supplementary file 9 — Supplementary Software 1 [file 41467_2026_69057_MOESM9_ESM.zip]

Archive with 18 entries (17 files):
- Supplementary Software 1/
- Supplementary Software 1/.DS_Store
- __MACOSX/Supplementary Software 1/._.DS_Store
- Supplementary Software 1/index.php
- __MACOSX/Supplementary Software 1/._index.php
- Supplementary Software 1/essex_logo.png
- Supplementary Software 1/scFvright_style.css
- Supplementary Software 1/scFvright source.zip
- __MACOSX/Supplementary Software 1/._scFvright source.zip
- Supplementary Software 1/Expected output from example data.txt
- __MACOSX/Supplementary Software 1/._Expected output from example data.txt
- Supplementary Software 1/Example.txt
- __MACOSX/Supplementary Software 1/._Example.txt
- Supplementary Software 1/README.txt
- __MACOSX/Supplementary Software 1/._README.txt
- Supplementary Software 1/processSequenceNoMSQL.php
- Supplementary Software 1/processSequenceNoAbRSA.php
- __MACOSX/Supplementary Software 1/._processSequenceNoAbRSA.php
