# Supplementary material for: Reliable repurposing of the antibody interactome inside the cell
Source: Nat Commun. 2026 Jan 31;17:2222. doi: 10.1038/s41467-026-69057-0 (PMC12963631; doi:10.1038/s41467-026-69057-0)
Supplement: Supplementary file 9 — Supplementary Software 1 [file 41467_2026_69057_MOESM9_ESM.zip › Supplementary Software 1/scFvright_style.css]

/* General body styling */
body {
    font-family: 'Arial', sans-serif;
    line-height: 1.6;
    background-color: #f4f4f4;
    margin: 0;
    padding: 0;
    color: #333;
}

/* Container for centering content */
.container {
    max-width: 960px;
    margin: 30px auto;
    padding: 20px;
    background-color: #fff;
    border-radius: 8px;
    box-shadow: 0 4px 8px rgba(0, 0, 0, 0.1);
}

/* Headings */
h1, h2 {
    text-align: center;
    color: #2c3e50;
}

h1 {
    font-size: 2.5em;
    margin-bottom: 10px;
}

h2 {
    font-size: 1.5em;
    margin-bottom: 20px;
}

/* Form input styling */
button,
input[type="file"],
input[type="button"],
input[type="submit"],
input[type="reset"] {
    display: inline-block;
    padding: 10px 20px;
    margin: 10px 5px;
    font-size: 1em;
    border-radius: 5px;
    border: none;
    background-color: #3498db;
    color: white;
    cursor: pointer;
    transition: background-color 0.3s;
}

/* Hover effects */
input[type="submit"]:hover,
input[type="reset"]:hover,
input[type="file"]:hover, 
input[type="button"]:hover,
button:hover {
    background-color: #2980b9;
}

/* Textarea styling */
textarea {
    width: 90%;
    max-width: 90%;
    padding: 10px;
    border-radius: 5px;
    border: 1px solid #ddd;
    font-family: 'Courier New', Courier, monospace;
    font-size: 1em;
    resize: vertical;
}

/* Paragraph styling */
p {
    font-size: 1.1em;
    line-height: 1.5;
    margin-bottom: 20px;
    color: #555;
}

/* Link styling */
a {
    color: #3498db;
    text-decoration: none;
}

a:hover {
    color: #2980b9;
}

/* Confidentiality section */
hr {
    border: none;
    border-top: 2px solid #3498db;
    margin: 20px 0;
}

footer {
    text-align: center;
    margin-top: 30px;
    font-size: 0.9em;
    color: #777;
}
