# Supplementary material for: Reliable repurposing of the antibody interactome inside the cell
Source: Nat Commun. 2026 Jan 31;17:2222. doi: 10.1038/s41467-026-69057-0 (PMC12963631; doi:10.1038/s41467-026-69057-0)
Supplement: Supplementary file 9 — Supplementary Software 1 [file 41467_2026_69057_MOESM9_ESM.zip › Supplementary Software 1/Expected output from example data.txt]

>D3-1
QVTLKESGPGILQPSQTLSLTCSFSGFSLNTSGMGVGWIRQPSGRVLEWLAHIWWDDDKRYNPALKSRLTISKDTSTNQVFLKIASVDTTDTATYYCARLGYAMDYWGHGTSVTVSDIVMTQSQKFMSTSLGDRVSVTCKASQNVGTNVAWYQQKPGQSPKALIYSASYRYSGVPDRFTGSGSGTDFTLTISNVQSEDLAEYFCQQYYIYPYTFGGGTKLEIGTG
Net charge: 1
Percent scFv found in soluble fraction: 4

>10H
EVQLLESGGGLVQPGGSLRLSCAASGFTFSSYAMSWVRQAPGKGLEWVSNISSAGKGLEWVSSIDDSGASTYYADSVKGRFTISRDNSKNTLYLQMNSLRAEDTAVYYCAKDSASFDYWGQGTLVTVSSTDIQMTQSPSSLSASVGDRVTITCRASQSISSYLNWYQQKPGKAPKLLIYTASSLQSGVPSRFSGSGSGTDFTLTISSLQPEDFATYYCQQSAASPSTFGQGTKVEIKR
Net charge: 1
Percent scFv found in soluble fraction: 4

>Syn02
EVQLVESGGGLVQPKGSLKLSCAASGFTFNTYAMHWVRQAPGKGLEWVARIRSKSSNYATYYADSVKDRFTISRDDSQSMLYLQMNNLKTEDTAMYYCVRPLKWYFDVWGTGTTVTVSSQIVLTQSPAILSASPGEKVTMTCSASSTVNYMHWYQQKSGTSPKIWIYDTSKLASGVPARFSGSGSWTSYSLTISSMEAEDAATYYCQQWNSNPPTFGAGTKLELK
Net charge: 4
Percent scFv found in soluble fraction: 0

>3B5H10
QIQLVQSGPELKKPGETVKISCKASGYTFTTYGMSWVKQAPGKGFEWMGWINTYSGVPTYVDDFKGRFAFSLETSASTAYLQINNLKNEDTAVYFCARGGNNFLWFAYWGQGTLVTVSQLVLTQSSSASFSLGASAKLTCTLNSQHSTYTIEWYQQQPLKPPKYVMELKKDGSHSTGDGIPDRFSGSSSGADRYLLISNIQPEDEAIYICGVGDTIKEQFVYVFGGGTKVTVLG
Net charge: 0
Percent scFv found in soluble fraction: 8

>ZFUS
AEVQLLESGGGLVQPGGSLRLSCAASGFTFSSYGMYWVRQAPGKGLEWVSSISGGGSSTYYADSVKGRFTISRDNSKNTLYLQMNSLRAEDTAVYYCARESGSYGIDYWGQGTLVTVSSDIQMTQSPSSLSASVGDRVTITCRASQSISSYLNWYQQKPGKAPKLLIYAASSLQSGVPSRFSGSGSGTDFTLTISSLQPEDFATYYCQQGVALLTFGQGTKLEIKRT
Net charge: 3
Percent scFv found in soluble fraction: 0

>TOC1
DIVMTQSTLSLPVSLGDQASISCRSSQSIVHSNGNTYLEWYLQKPGQSPKLLIYKVSNRFSGVPDRFSGSGSGTDFTLKISRVEAEDLGVYYCFQGSHVPRTFGGGTKLEIKQVQLQQPGAELVMPGASVKLSCKASGYTFTSYWMHWVKQRPGQGLEWIGEIDPSDSYTNYNQKFKGKSTLTVDKPSSTAYMQLSSLTSEDSAVYYCARSGDGSSPWYFDVWGTGTTVTVSS
Net charge: 1
Percent scFv found in soluble fraction: 4
