# Supplementary material for: Reliable repurposing of the antibody interactome inside the cell
Source: Nat Commun. 2026 Jan 31;17:2222. doi: 10.1038/s41467-026-69057-0 (PMC12963631; doi:10.1038/s41467-026-69057-0)
Supplement: Supplementary file 9 — Supplementary Software 1 [file 41467_2026_69057_MOESM9_ESM.zip › Supplementary Software 1/README.txt]

Source code for scFvright website.

Tested on Firefox 145.0.1 and Safari 18.0.01.

Dependencies: AbRSA Linx executable, http://cao.labshare.cn/AbRSA/index.html

No installation necessary. Direct browser to index.php file.

Hit 'Load Example' to load example data.

Example data : Example.txt

Expected output : Expected output from example data.txt

Dependent on CPU and number of sequences input processing may take time (2000 sequences per minute).
