# Supplementary material for: Reliable repurposing of the antibody interactome inside the cell
Source: Nat Commun. 2026 Jan 31;17:2222. doi: 10.1038/s41467-026-69057-0 (PMC12963631; doi:10.1038/s41467-026-69057-0)
Supplement: Supplementary file 9 — Supplementary Software 1 [file 41467_2026_69057_MOESM9_ESM.zip › Supplementary Software 1/processSequenceNoMSQL.php]

<?php
  // php rewrite of scfvright.sh to perform the AbRSA run on sequence data such that it does not create or write to
  // any files on the web server. Script dumps the data into a database though that is not strictly needed as sequence
  // data is processed on the fly. Database insertion is for checking / staging. Could potentially be removed altogether
?>
<!doctype html>
<html lang="en">
<head>
<link rel="stylesheet" type="text/css" href="scFvright_style.css">
<meta charset="UTF-8">
<meta name="viewport" content="width=device-width, initial-scale=1, shrink-to-fit=no">
<title>scFvright</title>
</head>
<h1>scFvright</h1>
<h2>Predict scFv intrabody solubility based on full-length antibody or variable domain sequences</h2>
<body>
<hr>
<p>
<b>Importing sequence......</b><br>
<?php
  // Function to sanitize sequence input
  function sanitize_sequence($sequence) 
  {
  // Allow only valid FASTA characters: letters, numbers, >, spaces, dashes, and newlines
  return preg_replace('/[^ARNDCQEGHILKMFPSTWYVarndcqeghilkmfpstwyvNn> \n\-]/', '', $sequence);
  }

  // now generate a unique id for the session (at least as unique as we can make it)
  // this unique id will be used in the future if a database is needed to store parts of the runs 
  // so sequence runs from each user using the site at any given time can be distinguished and 
  // not mixed up.
  
  // start with the remote IP address
  $prefix = $_SERVER['REMOTE_ADDR'];

  // then generate a unique number based on time and add the IP address as a prefix
  $sessionid = uniqid($prefix,true);

  // now read the sequence data from the form
  if(isset($_POST["SEQ"]))
    { $sequencestring = $_POST["SEQ"];
      $sequencedata = htmlspecialchars($sequencestring, ENT_QUOTES, 'UTF-8');

      // check whether "show debug info" boxes ticked on form....
      if(isset($_POST["showdebugcmd"]) && intval($_POST["showdebugcmd"]) == 1)
        { $debugcmdrequested = True; }
      else
        { $debugcmdrequested = False; }

      if(isset($_POST["showdebugabrsa"]) && intval($_POST["showdebugabrsa"]) == 1)
        { $debugabrsarequested = True; }
      else
        { $debugabrsarequested = False; }

      echo("- processing sequence data entered.....<br>");
      // split sequence line using ">" character
      $individualsequences = preg_split('/&gt;/',$sequencedata,-1,PREG_SPLIT_DELIM_CAPTURE | PREG_SPLIT_NO_EMPTY);

      // preg_split above removes the ">" character so put it back in and remove part of the EOL marker.....
      for($c=0;$c<sizeof($individualsequences);$c++)
         { $individualsequences[$c] = "&gt;" . $individualsequences[$c]; 
           $individualsequences[$c] = str_replace("\\r\\n","\\n",$individualsequences[$c]);
         }

      echo("- found " . number_format(sizeof($individualsequences),0,".",",") . " sequences...<br>");
      echo("- generating records.....<br>");

      // now run the AbRSA command without using files.....
      echo("- submitting data to AbRSA.......<br>");
      echo("- matching sequences and calculating solubility....<br>");
      
      // keep a running tab for the final output.....
      $finalOutput = "";
      
      for($c=0;$c<sizeof($individualsequences);$c++)
         { // create command for this sequence....
             
           // to start need to separate the description and actual sequence as we want to sanitize the sequence
           // (cannot sanitize the description otherwise risk of being unclear as to which sequence it is in the output)
           $seqparts = explode("\n",$individualsequences[$c]);
           
           // extract the sequence description
           $sequencedescription = str_replace(array("\r","\n"),"",$seqparts[0]);
           // remove > code
           $sequencedescription = str_replace("&gt;","",$sequencedescription);
           
           // now the actual sequence and sanitize it
           $sequencesection     = sanitize_sequence($seqparts[1]);
           
           // now reconstruct the sequence item using the above
           $reconstructedSequenceItem = ">$sequencedescription\n" . "$sequencesection\n";

           // then run the sequence through AbRSA
           $cmd         = "printf \"$reconstructedSequenceItem\" | AbRSA -c -i \/dev\/stdin";
           $abrsaOutput = [];

           
           // now run AbRSA.....
           exec($cmd,$abrsaOutput,$retval);

           //--------------------------------------------------------------------------------------------------------------
           // DEBUG
           if($debugcmdrequested)
             { echo("<hr>AbRSA output for $sequencedescription<br>");
               echo("<textarea rows=10 cols=30>");
               print_r($abrsaOutput);
               echo("</textarea>");
             }
           //---------------------------------------------------------------------------------------------------------------

           // check AbRSA output for any warnings or errors
           $warningstxt = "";
           foreach($abrsaOutput as $warningchk)
             { if(preg_match("(Warning|warning|Error|error)",$warningchk))
                 { $warningstxt .= "$warningchk\n"; }
             }
           // now extract the sequences that match H_FR1 / HFR_2 / HFR_3 / HFR_4 / L_FR1 / L_FR2 / L_FR3 / L_FT4 / H_CDR1 / H_CDR2 / H_CDR3 / L_CDR1 / L_CDR2 / L_CDR3
           // store them in matchingOut, then remove the search pattern, add ">" and store as matchingOut2
           $matchingOut    = [];
           $matchingOut2   = [">"];
           $searchpattern  = ["H_FR1 :","H_FR2 :", "H_FR3 :", "H_FR4 :", "L_FR1 :", "L_FR2 :", "L_FR3 :", "L_FR4 :", "H_CDR1:", "H_CDR2:", "H_CDR3:", "L_CDR1:", "L_CDR2:", "L_CDR3:"];
           // initialise counts of instances of D,E,R & K and the amino acid sequence
	   $nD=0; $nE=0; $nR=0; $nK=0;
	   $aminoacidsequence="";

           foreach($abrsaOutput as $opline)
             { foreach($searchpattern as $cpattern)
               { if(str_contains($opline,$cpattern))
                   { $matchingOut[]      = $opline;
	             $matchingOut2[]     = str_replace("$cpattern ","",$opline);
                     $aminoacidsequence .= str_replace("$cpattern ","",$opline);
                     $countArray         = count_chars(end($matchingOut2),0);
                     $nD += $countArray["68"]; // ascii code for D
                     $nE += $countArray["69"]; // ascii code for E
                     $nR += $countArray["82"]; // ascii code for R
                     $nK += $countArray["75"]; // ascii code for K
                     // do the sums, use same variables as original shell script 
                     $sum1 = $nD + $nE;
                     $sum2 = $nR + $nK;
                     $result = $sum2 - $sum1;
		     $solubility = -4.6187 * $result + 8.1777;
		     // round to integer
		     $solubility = round($solubility);
                     // restrict solubility to 0->100
                     if($solubility<0)   { $solubility = 0; }
                     if($solubility>100) { $solubility = 100; }
                   }
               }    
             }
           
           $part        = $individualsequences[$c];
           
           // ############################################################
           // NEED TO FIND A WAY TO EXTRACT THE SEQUENCE DESCRIPTION THAT WORKS IN PHP - ONLY WAY FOUND SO FAR IS USING SQL
           // ############################################################
           
	   $reportSet   = "Results for $sequencedescription\n";
	   $reportSet  .= "Amino acid sequence: $aminoacidsequence\n";
           $reportSet  .= "Char Counts:\n";
           $reportSet  .= "D: $nD\n";
           $reportSet  .= "E: $nE\n";
           $reportSet  .= "R: $nR\n";
           $reportSet  .= "K: $nK\n";
           $reportSet  .= "Sum1 : $sum1\n";
           $reportSet  .= "Sum2 : $sum2\n";
           $reportSet  .= "Result: $result\n";
           $reportSet  .= "Charge: $result\n";
           $reportSet  .= "solubility: $solubility\n";
           //---------------------------------------------------------------------------------------------------------------
           // DEBUG
           if($debugabrsarequested)
             { echo("<hr>Charge calculation for  $part<br>");
               echo("<textarea rows=6 cols=30>");
               echo($reportSet);
               echo("</textarea><hr>");
             }
           //---------------------------------------------------------------------------------------------------------------
           
           // update final output
           $finalOutput .= ">$sequencedescription\n";
           $finalOutput .= "Amino Acid Sequence: $aminoacidsequence\n\n";
           $finalOutput .= "Charge $result\n";
	   $finalOutput .= "Solubility $solubility\n";
           if($warningstxt!="") 
             { $finalOutput .= "Warnings/Errors detected:\n";
               $finalOutput .= "-------------------------\n";
               $finalOutput .= "$warningstxt\n";
             }  
         }

      // finally, output the final results
      echo("- generating final output....<br>");
      echo("<textarea rows=30 cols=30 id=finaloutput>$finalOutput</textarea>\n");
      echo("<input type=button onclick=\"javascript:navigator.clipboard.writeText(document.getElementById('finaloutput').value); alert('Copied to clipboard');\" value=\"Copy content to clipboard\">\n");

    } // end if(isset($_POST["SEQ"]))
  else
    { echo("- No sequence data passed, aborting....<br>"); }

?>
<hr>	
<table border=0 width=100%><tr><td>Contact: gareth.wright@essex.ac.uk</td><td align=right><input type=button onclick="javascript:location.href='/'" value="Return"></td></tr></table>
<img src="essex_logo.png" width=20%><br>
<a href="https://www.essex.ac.uk/disclaimer/accessibility-hub"> University of Essex Accessibility Statement </a>
</body>

</html>
