# Supplementary material for: Reliable repurposing of the antibody interactome inside the cell
Source: Nat Commun. 2026 Jan 31;17:2222. doi: 10.1038/s41467-026-69057-0 (PMC12963631; doi:10.1038/s41467-026-69057-0)
Supplement: Supplementary file 9 — Supplementary Software 1 [file 41467_2026_69057_MOESM9_ESM.zip › Supplementary Software 1/processSequenceNoAbRSA.php]

<?php
  // php rewrite of scfvright.sh to perform on FL scFv sequence data such that it does not create or write to
  // any files on the web server. Script dumps the data into a database though that is not strictly needed as sequence
  // data is processed on the fly. Database insertion is for checking / staging. Could potentially be removed altogether
?>
<!doctype html>
<html lang="en">
<head>
<link rel="stylesheet" type="text/css" href="scFvright_style.css">
<meta charset="UTF-8">
<meta name="viewport" content="width=device-width, initial-scale=1, shrink-to-fit=no">
<title>scFvright</title>
</head>
<h1>scFvright</h1>
<h2>Predict scFv intrabody solubility based on full-length antibody or variable domain sequences</h2>
<body>
<hr>
<p>
<b>Importing sequence......</b><br>
<?php
  // Function to sanitize sequence input
  function sanitize_sequence($sequence) 
  {
  // Allow only valid FASTA characters: letters, numbers, >, spaces, dashes, and newlines
  return preg_replace('/[^ARNDCQEGHILKMFPSTWYVarndcqeghilkmfpstwyvNn> \n\-]/', '', $sequence);
  }

  // now generate a unique id for the session (at least as unique as we can make it)
  // this unique id will be used in the future if a database is needed to store parts of the runs 
  // so sequence runs from each user using the site at any given time can be distinguished and 
  // not mixed up.
  
  // start with the remote IP address
  $prefix = $_SERVER['REMOTE_ADDR'];

  // then generate a unique number based on time and add the IP address as a prefix
  $sessionid = uniqid($prefix,true);

  // now read the sequence data from the form
  if(isset($_POST["SEQ"]))
    { $sequencestring = $_POST["SEQ"];
      $sequencedata = htmlspecialchars($sequencestring, ENT_QUOTES, 'UTF-8');

      // check whether "show debug info" boxes ticked on form....
      if(isset($_POST["showdebugcmd"]) && intval($_POST["showdebugcmd"]) == 1)
        { $debugcmdrequested = True; }
      else
        { $debugcmdrequested = False; }

      if(isset($_POST["showdebugabrsa"]) && intval($_POST["showdebugabrsa"]) == 1)
        { $debugabrsarequested = True; }
      else
        { $debugabrsarequested = False; }

      echo("- processing sequence data entered.....<br>");
      // split sequence line using ">" character
      $individualsequences = preg_split('/&gt;/',$sequencedata,-1,PREG_SPLIT_DELIM_CAPTURE | PREG_SPLIT_NO_EMPTY);

      // preg_split above removes the ">" character so put it back in and remove part of the EOL marker.....
      for($c=0;$c<sizeof($individualsequences);$c++)
         { $individualsequences[$c] = "&gt;" . $individualsequences[$c]; 
           $individualsequences[$c] = str_replace("\\r\\n","\\n",$individualsequences[$c]);
         }

      echo("- found " . number_format(sizeof($individualsequences),0,".",",") . " sequences...<br>");
      echo("- generating records.....<br>");

      
      // keep a running tab for the final output.....
      $finalOutput = "";
      
      for($c=0;$c<sizeof($individualsequences);$c++)
         { // create command for this sequence....
             
           // to start need to separate the description and actual sequence as we want to sanitize the sequence
           // (cannot sanitize the description otherwise risk of being unclear as to which sequence it is in the output)
           $seqparts = explode("\n",$individualsequences[$c]);
           
           // extract the sequence description
           $sequencedescription = str_replace(array("\r","\n"),"",$seqparts[0]);
           // remove > code
           $sequencedescription = str_replace("&gt;","",$sequencedescription);
           
           // now the actual sequence and sanitize it
           $sequencesection     = sanitize_sequence($seqparts[1]);
           
           // now reconstruct the sequence item using the above
           $reconstructedSequenceItem = ">$sequencedescription\n" . "$sequencesection\n";


           // initialise counts of instances of D,E,R & K
           $nD=0; $nE=0; $nR=0; $nK=0;
           $countArray = count_chars($sequencesection, 0);

           $nD += $countArray["68"]; // ascii code for D
           $nE += $countArray["69"]; // ascii code for E
           $nR += $countArray["82"]; // ascii code for R
           $nK += $countArray["75"]; // ascii code for K

           $sum1 = $nD + $nE;
           $sum2 = $nR + $nK;
           $result = $sum2 - $sum1;
           $solubility = -4.6187 * $result + 8.1777;
           // round to integer
	   $solubility = round($solubility);
           // restrict solubility to 0->100
           if($solubility<0)   { $solubility = 0; }
           if($solubility>100) { $solubility = 100; }
      
           
           $part        = $individualsequences[$c];

           
           $reportSet   = "Results for $sequencedescription\n";
           $reportSet  .= "D: $nD\n";
           $reportSet  .= "E: $nE\n";
           $reportSet  .= "R: $nR\n";
           $reportSet  .= "K: $nK\n";
           $reportSet  .= "Sum1 : $sum1\n";
           $reportSet  .= "Sum2 : $sum2\n";
           $reportSet  .= "Result: $result\n";
           $reportSet  .= "Charge: $result\n";
           $reportSet  .= "solubility: $solubility\n";
           //---------------------------------------------------------------------------------------------------------------
           // DEBUG
           if($debugabrsarequested)
             { echo("<hr>Charge calculation for  $part<br>");
               echo("<textarea rows=6 cols=30>");
               echo($reportSet);
               echo("</textarea><hr>");
             }
           //---------------------------------------------------------------------------------------------------------------
           
           // update final output
           $finalOutput .= ">$sequencedescription\n";
           $finalOutput .= "$sequencesection\n";
           $finalOutput .= "Net charge: $result\n";
           $finalOutput .= "Percent scFv found in soluble fraction: $solubility\n\n";
           if($warningstxt!="") 
             { $finalOutput .= "Warnings/Errors detected:\n";
               $finalOutput .= "-------------------------\n";
               $finalOutput .= "$warningstxt\n";
             }  
         }

      // finally, output the final results
      echo("- generating final output....<br>");
      echo("<textarea rows=30 cols=30 id=finaloutput>$finalOutput</textarea>\n");
      echo("<input type=button onclick=\"javascript:navigator.clipboard.writeText(document.getElementById('finaloutput').value); alert('Copied to clipboard');\" value=\"Copy content to clipboard\">\n");

    } // end if(isset($_POST["SEQ"]))
  else
    { echo("- No sequence data passed, aborting....<br>"); }

?>
<hr>	
<table border=0 width=100%><tr><td>Contact: gareth.wright@essex.ac.uk</td><td align=right><input type=button onclick="javascript:location.href='/'" value="Return"></td></tr></table>
<img src="essex_logo.png" width=20%><br>
<a href="https://www.essex.ac.uk/disclaimer/accessibility-hub"> University of Essex Accessibility Statement </a>
</body>

</html>
