# Supplementary material for: Reliable repurposing of the antibody interactome inside the cell
Source: Nat Commun. 2026 Jan 31;17:2222. doi: 10.1038/s41467-026-69057-0 (PMC12963631; doi:10.1038/s41467-026-69057-0)
Supplement: Supplementary file 12 — Source Data [file 41467_2026_69057_MOESM12_ESM.zip]

Archive with 3 entries (2 files):
- Source Data/
- Source Data/633222_2_data_set_12103689_t8pwwx (1).zip
- Source Data/Numerical data - source data.xlsx
