# Supplementary material for: Reliable repurposing of the antibody interactome inside the cell
Source: Nat Commun. 2026 Jan 31;17:2222. doi: 10.1038/s41467-026-69057-0 (PMC12963631; doi:10.1038/s41467-026-69057-0)
Supplement: Supplementary file 12 — Source Data [file 41467_2026_69057_MOESM12_ESM.zip › Source Data/Numerical data - source data.xlsx]

## Sheet: Fig. 1f
	Solubility rep 1		Solubility rep 2		Solubility rep 3		Solubility rep 4		Solubility rep 5		Solubility rep 6		Solubility rep 7		Solubility rep 8
Antibody Name	Insoluble %	Soluble %	Insoluble %	Soluble %	Insoluble %	Soluble %	Insoluble %	Soluble %	Insoluble %	Soluble %	Insoluble %	Soluble %	Insoluble %	Soluble %	Insoluble %	Soluble %
10H	44.0002	55.9998	65.9811	34.0189	35.99	64.01	57.88	42.12	46.18	53.18
10H no mods	97.8	2.2	96.9	3.1	96	4
3B12A	2.4	97.59	6.83	93.17	1.55	98.44	35.47	64.53
4 E 6 VHVL	36	64	24.6	75.4	1.9	98.1	7.5	92.5	12.2	87.8
4 E 6 VLVH	41	59	28.2	71.8	12.6	87.4	17.3	82.7	16.4	83.6
AMF763 VHVL	55.7343	44.2657	65.4935	34.5065	30.23	69.76
AMF763 VL-VH no mods	96.34	3.65	89.91	10.09
AMF763 VLVH	8.68555	91.3145	26.1782	73.8218	21.84	78.15
ANTI-TAU p231-235 VHVL	41	59	0.74	99.3	22.3	77.7	27.1	72.9	9.9	90.1
ANTI-TAU p231-235 VLVH	51	49	38.4	61.4	26.1	73.9	37.2	62.8	18.4	81.6	11.5	88.5	1.32	98.7	2.9	97.1
AT8 VHVL	39	61	1.2	98.8	41.4	58.6	1.5	98.5	50.5	49.5
AT8 VLVH	50	50	0.9	99.1	1.9	98	14.1	85.9	36.8	63.2	47.2	52.8	43.6	55.4
BIIB054 VHVL	6.11962	93.8804	12.51	87.47	7.24	92.76	7.2	92.8
BIIB054 VLVH no mods	43.4	56.6	67.95	32
BIIB054 VLVH	5.43978	94.5602	7.69	92.31
BIIB054 VLVH G4S4	36.11	63.89	25.03	74.97	19.64	80.36
D5E	55.5551	44.4449	70.7149	29.2851
DB9 VH-VL	6.66	93.33	25.54	74.45	18.0865	81.913
DB9 VL-VH	0	100	26.02	73.97	21.69	78.309
Donanemab VHVL	45.5	54.49	47.09	52.9
Donanemab VLVH	36.76	63.24	45.98	54.01	19.7	80.3	17.3	82.7	3.7	96.3	3.4	96.6	37.7	62.3
Lecanemab VHVL	83.89	16.1	70.73	29.26
Lecanemab VLVH	50	50	57.47	42.53
M204	9.6	90.4	3.9	96.1
PRX002 VHVL	45.9564	54.0436	51.8613	48.1387
PRX002 VLVH	42.389	57.611	58.8077	41.1923
SYN-O2 VHVL	66.5162	33.4838	52.9266	47.0734
SYN-O2 VLVH	43.4395	56.5605	36.6481	63.3519
TOC1 VHVL	60	40	52.8	47.2	49.8	50.2	1.5	98.5
TOC1 VLVH	53	47	35.6	64.4	33.4	66.6	24.7	75.3
VDAC VHVL	0	100	4.6	95.4	7.2	92.8
VDAC VLVH	8.68	91.32	7.9	92.1	7.7	92.3	3.3	96.7
VH1Vk9 C-KO	63.02	36.98	83.26	16.73	80.54	19.45
VH1Vk9 G4D(3)	55.93	44.06	65.19	34.8	70.26	29.73
VH1Vk9 G4D(4)	31.96	68.03	11.11	88.88	52.11	47.89	57.42	42.57
VH1Vk9 no mods.	87.62	12.38	93.9	6.09	93.21	6.78
VH1Vk9 G4S(4)	71.3287	28.6713	59.4966	40.5034	73.49	26.5
Z-Fus	77.1	22.89	69.28	30.72
3B5H10	34.053	65.947	33.4602	66.5398	4.33659	95.6634	1.12028	98.8797	4.9798	95.0202	16.4451	83.5549	12.4615	87.5385
D3-1	51.9493	48.0507	49.9256	50.0744
3B12A no mods.	62.28	37.71	84.57	15.43	88.63	11.37	83.73	16.27
4E6 no mods	66.3	33.7	92.3	7.65	86.8	13.2	80.6	19.4
ANTI-TAU p231-235 no mods	85.2	14.8	63.6	36.4	87.5	12.5
aVDAC no mods	53.1	46.9	60.4	39.4	62.2	37.8
aVDAC G4S4	18.6	81.4	6.8	93.1	1.02	98.9
AMF763 VLVH DAXX	10.8742	89.1258	12.6316	87.3684

## Sheet: Fig. 2b
	Solubility rep 1		Solubility rep 2		Solubility rep 3		Solubility rep 4
	Insoluble %	Soluble %	Insoluble %	Soluble %	Insoluble %	Soluble %	Insoluble %	Soluble %
G4S4 HA	53.1	46.9	60.4	39.4	62.2	37.8
G4S4 HA 3Flag	18.6	81.4	6.8	93.1	1.02	98.9
G4D4 HA 3Flag	0	100	4.6	95.4	7.2	92.8

## Sheet: Fig. 2e upper
Name	Densitometry	Percentage
G4S4 HA INS	0.170241	95.8445
G4S4 HA SOL	0.007381	4.15545
G4S4 HA INS	0.365791	98.5383
G4S4 HA SOL	0.00542623	1.46174
G4S4 HA INS	0.126059	98.8074
G4S4 HA SOL	0.00152151	1.19258
G4S4 HA INS	1.50204	78.5304
G4S4 HA SOL	0.410648	21.4696
G4D3 INS	0.486999	64.2915
G4D3 SOL	0.270486	35.7085
G4D3 INS	1.08301	36.9876
G4D3 SOL	1.84502	63.0124
G4D3 INS	1.37634	72.0636
G4D3 SOL	0.533557	27.9364
G4D3 INS	0.310153	43.0529
G4D3 SOL	0.410246	56.9471
G4D4 INS	0.161148	25.0565
G4D4 SOL	0.48199	74.9435
G4D4 INS	0.767149	46.7404
G4D4 SOL	0.874149	53.2596
G4D4_INS	52.3352	10.5187
G4D4_SOL	445.212	89.4813
G4D4 INS	1.28105	39.1228
G4D4 SOL	1.99338	60.8772
G4D4 INS	0.268565	37.3177
G4D4 SOL	0.451107	62.6823
G2D7 INS	0.513347	34.8051
G2D7 SOL	0.961573	65.1949
G2D7 INS	2.0483	40.0607
G2D7 SOL	3.06468	59.9393
G2D7 INS	0.30792	31.4626
G2D7 SOL	0.670767	68.5374
G2D7_INS	89.786	10.2777
G2D7_SOL	783.815	89.7223
G2D7 INS	1.07641	44.8196
G2D7 SOL	1.32524	55.1804
GD10 INS	0.296074	32.4995
GD10 SOL	0.614938	67.5005
GD10_INS	155.169	17.8886
GD10_SOL	712.251	82.1114
GD10 INS	2.17412	46.6303
GD10 SOL	2.48834	53.3697
GD10 INS	1.73346	52.4016
GD10 SOL	1.57457	47.5984
GD10 INS	0.602349	38.4965
GD10 SOL	0.962335	61.5035
G4E4 INS	0.211563	59.0203
G4E4 SOL	0.146895	40.9797
G4E4 INS	0.0696414	46.0668
G4E4 SOL	0.0815335	53.9332
G4E4 INS	0.45448	42.2834
G4E4 SOL	0.620363	57.7166
G2E7 INS	0.0870457	34.417
G2E7 SOL	0.165869	65.583
G2E7 INS	0.00184778	2.88137
G2E7 SOL	0.0622808	97.1186
G2E7 INS	0.210524	22.029
G2E7 SOL	0.745143	77.971
GE10 INS	0.0852609	36.4047
GE10 SOL	0.148942	63.5953
GE10 INS	0.00128116	3.5037
GE10 SOL	0.0352847	96.4963
GE10 INS	0.131786	16.2816
GE10 SOL	0.677627	83.7184

## Sheet: Fig. 2e lower
Name	rep1	re2	re3
NoMods	-0.0227676	24.0043	9.27173
G4D3	79.1618	181.96	125.226
G4D4	113.458	123.541	126.148
G2D7	169.452	112.621	132.504
GD10	208.807	99.4295	137.029
G4E4	123.011	181.685	172.565
G2E7	151.587	199.743	163.819
GE10	154.546	77.0157	133.437

## Sheet: Fig. 2f
	Solubility rep 1		Solubility rep 2		Solubility rep 3		Solubility rep 4		Solubility rep 5
Antibody Name	Insoluble %	Soluble %	Insoluble %	Soluble %	Insoluble %	Soluble %	Insoluble %	Soluble %	Insoluble %	Soluble %
4E6 G4S4 HA	66.3	33.7	92.3	7.65	86.8	13.2	80.6	19.4
4E6 G4D4 HA 3Flag	36	64	24.6	75.4	1.9	98.1	7.5	92.5	12.2	87.8

## Sheet: Fig. 2g
	Solubility rep 1		Solubility rep 2		Solubility rep 3		Solubility rep 4		Solubility rep 5
Antibody Name	Insoluble %	Soluble %	Insoluble %	Soluble %	Insoluble %	Soluble %	Insoluble %	Soluble %	Insoluble %	Soluble %
G4S4 HA	85.2	14.8	63.6	36.4	87.5	12.5
G4SD4 HA 3FLAG	41	59	0.74	99.3	22.3	77.7	27.1	72.9	9.9	90.1

## Sheet: Fig. 3c
	rep1	rep2	rep3	rep4	rep5	rep6	rep7
3B5H1-	65.9	66.5	95.7	98.9	95	83.6	87.5
3B5H10 VL R61E	65.2	61	69	60	88

## Sheet: Fig. 4b
Name	Percentage
Construct_1_INS	91.4376
Construct_1_SOL	8.56238
Construct_1_INS	90.0582
Construct_1_SOL	9.94183
Construct_1_INS	96.6132
Construct_1_SOL	3.3868
Construct_2_INS	34.053
Construct_2_SOL	65.947
Construct_2_INS	33.4602
Construct_2_SOL	66.5398
Construct_2_INS	33.9721
Construct_2_SOL	66.0279
Construct_2_INS	35.2113
Construct_2_SOL	64.7887
Construct_2_INS	16.8116
Construct_2_SOL	83.1884
Construct_2_INS	1.91452
Construct_2_SOL	98.0855
Construct_3_INS	34.2735
Construct_3_SOL	65.7265
Construct_3_INS	4.51464
Construct_3_SOL	95.4854
Construct_3_INS	79.0129
Construct_3_SOL	20.9871
Construct_4_INS	6.10782
Construct_4_SOL	93.8922
Construct_4_INS	0.326271
Construct_4_SOL	99.6737
Construct_4_INS	0.307289
Construct_4_SOL	99.6927
Construct_4_INS	4.45685
Construct_4_SOL	95.5431
Construct_4_INS	0.0567192
Construct_4_SOL	99.9433
Construct_5_INS	0.135431
Construct_5_SOL	99.8646
Construct_5_INS	3.03445
Construct_5_SOL	96.9655
Construct_6_INS	1.20887
Construct_6_SOL	98.7911
Construct_6_INS	0.12271
Construct_6_SOL	99.8773
Construct_6_INS	0.45194
Construct_6_SOL	99.5481
Construct_6_INS	0.066287
Construct_6_SOL	99.9337
Construct_6_INS	1.82001
Construct_6_SOL	98.18
Construct_7_INS	4.88362
Construct_7_SOL	95.1164
Construct_7_INS	1.33739
Construct_7_SOL	98.6626
Construct_7_INS	0.507191
Construct_7_SOL	99.4928
Construct_7_INS	0.172165
Construct_7_SOL	99.8278
Construct_7_INS	2.66497
Construct_7_SOL	97.335
Construct_8_INS	0.834852
Construct_8_SOL	99.1651
Construct_8_INS	0.40286
Construct_8_SOL	99.5971
Construct_8_INS	0.232639
Construct_8_SOL	99.7674
Construct_8_INS	0.0213642
Construct_8_SOL	99.9786
Construct_8_INS	0.677315
Construct_8_SOL	99.3227
Construct_8_INS	0.347247
Construct_8_SOL	99.6528
Construct_9_INS	0.146094
Construct_9_SOL	99.8539
Construct_9_INS	1.23257
Construct_9_SOL	98.7674

## Sheet: Fig. 4d
Name	rep1	rep2	rep3
Construct_1	-0.0400327	0.0156522	-0.0354869
Construct_2	0.204411	0.218732	0.0557097
Construct_3	0.029324	0.0897203	-0.0574597
Construct_4	0.886151	10.2545	0.502024
Construct_5	221.268	154.376	174.024
Construct_6	58.6904	132.747	73.4969
Construct_7	537.63	208.584	477.787
Construct_8	53.3524	250.628	153.1
Construct_9	127.965	242.589	121.128

## Sheet: Fig. 4i
pH	rep1	rep2	rep3
7	17.8947	23.5707	7.18765
7.5	37.8947	33.1176	8.53835
8	14.2105	13.2147	7.95948

[truncated: 1 more sheets: Fig. S3c]
